# Supplementary material for: A non-canonical RNA degradation pathway suppresses RNAi-dependent epimutations in the human fungal pathogen Mucor circinelloides
Source: PLoS Genet. 2017 Mar 24;13(3):e1006686. doi: 10.1371/journal.pgen.1006686 (PMC5384783; doi:10.1371/journal.pgen.1006686)
Supplement: S1 Table — (XLSX) [file pgen.1006686.s013.xlsx]

## Sheet: Mutant strains
Strain name	Background	Isolate number	Mutation	Phenotype	sRNA detected
	MU430 (qipΔ)
SCV785		1	66 bp deletion promotor region (-108 to -42)	FK506-R, Rapa-R
SCV786		2	Deletion of 10913 bp	FK506-R, Rapa-R
SCV787		3	E6*	FK506-R, Rapa-R
SCV788		4	165 bp deletion promotor region (-170 to -5)	FK506-R, Rapa-R
SCV789		5	N125Y in cnbR gene	FK506-R, Rapa-S
SCV790		6	A82V	FK506-R, Rapa-R
SCV791		7	Q48*	FK506-R, Rapa-R
SCV792		8	A(-14)G in promotor. No other mutation found.	FK506-R, Rapa-S
SCV793		9	K18*	FK506-R, Rapa-R
SCV794		10	2 bp deletion, exon 2 (T157 and C158)	FK506-R, Rapa-R
SCV795		11	V3D	FK506-R, Rapa-S
SCV796		12	1 bp deletion, exon 2 (C116)	FK506-R, Rapa-R
SCV797		13	S378T in cnaA gene	FK506-R, Rapa-S
SCV798		14	D38Y	FK506-R, Rapa-R
SCV799		15	Deletion of 10913 bp	FK506-R, Rapa-R
SCV800		16	D38Y	FK506-R, Rapa-S
SCV801		17	I25F	FK506-R, Rapa-R
SCV905		18	47 bp deletion, exon 2 (187 to 233)	FK506-R, Rapa-R
SCV906		19	99 bp deletion promotor region (-107 to -9)	FK506-R, Rapa-R
SCV907		20	99 bp deletion promotor region (-107 to -9)	FK506-R, Rapa-R
SCV908		21	No mutations found	FK506-R, Rapa-S
SCV909		22	M121T in cnbR gene	FK506-R, Rapa-S
	MU412 (r3b2Δ)
SCV752		1	Epimutant	FK506-R, Rapa-R	Yes
SCV753		2	No mutations found	FK506-R, Rapa-R	NO sRNAs
SCV754		3	Epimutant	FK506-R, Rapa-R	Yes
SCV755		4	Epimutant	FK506-R, Rapa-R	Yes
SCV756		5	Epimutant	FK506-R, Rapa-R	Yes
SCV757		6	Epimutant	FK506-R, Rapa-R	Yes
SCV758		7	Epimutant	FK506-R, Rapa-R	Yes
SCV759		8	Epimutant	FK506-R, Rapa-R	Yes
SCV760		9	Epimutant	FK506-R, Rapa-R	Yes
SCV761		10	Epimutant	FK506-R, Rapa-R	Yes
SCV762		11	Epimutant	FK506-R, Rapa-R	Yes
SCV763		12	Epimutant	FK506-R, Rapa-R	Yes
SCV764		13	Epimutant	FK506-R, Rapa-R	Yes
SCV765		14	G317A, acceptor splice site, intron 2	FK506-R, Rapa-R
SCV766		15	Epimutant	FK506-R, Rapa-R	Yes
SCV767		16	Epimutant	FK506-R, Rapa-R	Yes
SCV768		17	Epimutant	FK506-R, Rapa-R	Yes
SCV769		18	Epimutant	FK506-R, Rapa-R	Yes
SCV770		19	Epimutant	FK506-R, Rapa-R	Yes
SCV771		20	Epimutant	FK506-R, Rapa-R	Yes
SCV772		21	No mutations found	FK506-R, Rapa-R	NO sRNAs
SCV773		22	Epimutant	FK506-R, Rapa-R	Yes
SCV774		23	Epimutant	FK506-R, Rapa-R	Yes
SCV775		24	Epimutant	FK506-R, Rapa-R	Yes
SCV776		25	Epimutant	FK506-R, Rapa-R	Yes
SCV777		26	*109E	FK506-R, Rapa-R
SCV778		27	Epimutant	FK506-R, Rapa-R	Yes
SCV779		28	Epimutant	FK506-R, Rapa-R	Yes
SCV780		29	Epimutant	FK506-R, Rapa-R	Yes
SCV781		30	Epimutant	FK506-R, Rapa-R	Yes
SCV782		31	Epimutant	FK506-R, Rapa-R	Yes
SCV783		32	Epimutant	FK506-R, Rapa-R	Yes
SCV784		33	1 bp insertion, exon 3 (C between C412-A413)	FK506-R, Rapa-R
	MU429 (r3b2Δ)
SCV721		1	W60*	FK506-R, Rapa-R
SCV722		2	Epimutant	FK506-R, Rapa-R	Yes
SCV723		3	Epimutant	FK506-R, Rapa-R	Yes
SCV724		4	Epimutant	FK506-R, Rapa-R	Yes
SCV725		5	Epimutant	FK506-R, Rapa-R	Yes
SCV726		6	1 bp insertion, donor splice site, intron 1 ( G between G12-T13)	FK506-R, Rapa-R
SCV727		7	1 bp insertion, donor splice site, intron 1 ( G between G12-T13)	FK506-R, Rapa-R	NO sRNAs
SCV728		8	Epimutant	FK506-R, Rapa-R	Yes
SCV729		9	S378T in cnaA gene	FK506-R, Rapa-S
SCV730		10	Epimutant	FK506-R, Rapa-R	Yes
SCV731		11	Epimutant	FK506-R, Rapa-R	Yes
SCV732		12	Deletion of 10913 bp	FK506-R, Rapa-R
SCV733		13	Epimutant	FK506-R, Rapa-R	Yes
SCV734		14	Epimutant	FK506-R, Rapa-R	Yes
SCV735		15	Epimutant	FK506-R, Rapa-R	Yes
SCV736		16	Epimutant	FK506-R, Rapa-R	Yes
SCV737		17	Deletion of 10913 bp	FK506-R, Rapa-R
SCV738		18	Epimutant	FK506-R, Rapa-R	Yes
SCV739		19	Epimutant	FK506-R, Rapa-R	Yes
SCV740		20	Epimutant	FK506-R, Rapa-R	Yes
SCV741		21	G12A donor splice site, intron 1	FK506-R, Rapa-R
SCV742		22	Epimutant	FK506-R, Rapa-R	Yes
SCV743		23	Epimutant	FK506-R, Rapa-R	Yes
SCV744		24	Epimutant	FK506-R, Rapa-R	Yes
SCV745		25	Epimutant	FK506-R, Rapa-R	Yes
SCV746		26	Epimutant	FK506-R, Rapa-R	Yes
SCV747		27	Epimutant	FK506-R, Rapa-R	Yes
SCV748		28	D38G	FK506-R, Rapa-S
	MU437 (rnhAΔ)
SCV460		1	1bp deletion, exon 2 (C116)	FK506-R, Rapa-R
SCV461		2	S40F	FK506-R, Rapa-S
SCV462		3	S40F	FK506-R, Rapa-S
SCV463		4	Q66*	FK506-R, Rapa-R
SCV464		5	G12C donor splice site, intron 1	FK506-R, Rapa-R
SCV465		6	1 bp deletion, exon 2 (T149)	FK506-R, Rapa-R
SCV466		7	1 bp insertion, exon 3 (T between T337-G338)	FK506-R, Rapa-R
SCV467		8	1 bp deletion, exon 2 (C116)	FK506-R, Rapa-R
SCV468		9	4 bp deletion, exon 1 (+6 to +9)	FK506-R, Rapa-R
SCV469		10	Probable insertion.	FK506-R, Rapa-R
SCV470		11	G317A Acceptor splice site, intron 2	FK506-R, Rapa-R
SCV471		12	G317A Acceptor splice site, intron 2	FK506-R, Rapa-R
SCV472		13	W377C in cnaA gene	FK506-R, Rapa-S
SCV473		14	G12A Donor splice site, intron 1	FK506-R, Rapa-R
SCV474		15	Deletion of 10913 bp	FK506-R, Rapa-R
SCV475		16	74 bp duplication, exon 2 (between G103 and T104)	FK506-R, Rapa-R
SCV476		17	G59D	FK506-R, Rapa-R
SCV477		18	No mutations found	FK506-R, Rapa-S
SCV478		19	G12A Donor splice site, intron 2	FK506-R, Rapa-R
SCV479		20	W60S	FK506-R, Rapa-R
SCV480		21	Q55*	FK506-R, Rapa-R
SCV481		22	32 bp deletion promotor region and exon 1 (-29 to +3)	FK506-R, Rapa-R
SCV482		23	Deletion of 10913 bp	FK506-R, Rapa-R
SCV483		24	Y88*	FK506-R, Rapa-R
SCV484		25	Q48*	FK506-R, Rapa-R
SCV485		26	8 bp deletion, exon 3 (+352 to +359)	FK506-R, Rapa-R
SCV486		27	Deletion of 10913 bp	FK506-R, Rapa-R
SCV487		28	R43C	FK506-R, Rapa-R
SCV488		29	C49R	FK506-R, Rapa-R
SCV489		30	2 bp deletion, exon 2 (A130 and A131)	FK506-R, Rapa-R
	MU500 (rdrp3Δ)
SCV490		1	Epimutant	FK506-R, Rapa-R	Yes
SCV491		2	Epimutant	FK506-R, Rapa-R	Yes
SCV492		3	Epimutant	FK506-R, Rapa-R	Yes
SCV493		4	Epimutant	FK506-R, Rapa-R	Yes
SCV494		5	Epimutant	FK506-R, Rapa-R	Yes
SCV495		6	Epimutant	FK506-R, Rapa-R	Yes
SCV496		7	Epimutant	FK506-R, Rapa-R	Yes
SCV497		8	Epimutant	FK506-R, Rapa-R	Yes
SCV498		9	Epimutant	FK506-R, Rapa-R	Yes
SCV499		10	M1I	FK506-R, Rapa-R
SCV500		11	Epimutant	FK506-R, Rapa-R	Yes
SCV501		12	Epimutant	FK506-R, Rapa-R	Yes
SCV502		13	L104P	FK506-R, Rapa-R
SCV503		14	Epimutant	FK506-R, Rapa-R	Yes
SCV504		15	Epimutant	FK506-R, Rapa-R	Yes
SCV505		16	Epimutant	FK506-R, Rapa-R	Yes
SCV506		17	F47S	FK506-R, Rapa-S
SCV507		18	Epimutant	FK506-R, Rapa-R	Yes
SCV508		19	Epimutant	FK506-R, Rapa-R	Yes
SCV509		20	Q48*	FK506-R, Rapa-R
SCV510		21	Epimutant	FK506-R, Rapa-R	Yes
SCV511		22	Epimutant	FK506-R, Rapa-R	Yes
SCV512		23	Epimutant	FK506-R, Rapa-R	Yes
SCV513		24	Epimutant	FK506-R, Rapa-R	Yes
SCV514		25	Epimutant	FK506-R, Rapa-R	Yes
SCV515		26	Epimutant	FK506-R, Rapa-R	Yes
SCV516		27	Epimutant	FK506-R, Rapa-R	Yes
SCV517		28	Epimutant	FK506-R, Rapa-R	Yes
SCV518		29	Epimutant	FK506-R, Rapa-R	Yes
SCV519		30	Epimutant	FK506-R, Rapa-R	Yes
	MU439 (rdrp3Δ)
SCV573		1	Epimutant	FK506-R, Rapa-R	Yes
SCV574		2	Epimutant	FK506-R, Rapa-R	Yes
SCV575		3	Epimutant	FK506-R, Rapa-R	Yes
SCV576		4	Epimutant	FK506-R, Rapa-R	Yes
SCV577		5	Epimutant	FK506-R, Rapa-R	Yes
SCV578		6	Epimutant	FK506-R, Rapa-R	Yes
SCV579		7	Epimutant	FK506-R, Rapa-R	Yes
SCV580		8	Epimutant	FK506-R, Rapa-R	Yes
SCV581		9	Epimutant	FK506-R, Rapa-R	Yes
SCV582		10	Epimutant	FK506-R, Rapa-R	Yes
SCV583		11	Epimutant	FK506-R, Rapa-R	Yes
SCV584		12	R43C	FK506-R, Rapa-S
SCV585		13	Epimutant	FK506-R, Rapa-R	Yes
SCV586		14	Epimutant	FK506-R, Rapa-R	Yes
SCV587		15	1 bp insertion, exon 2 (C between C116-A117)	FK506-R, Rapa-R
SCV588		16	R43C	FK506-R, Rapa-S
SCV589		17	Epimutant	FK506-R, Rapa-R	Yes
SCV590		18	Epimutant	FK506-R, Rapa-R	Yes
SCV591		19	Epimutant	FK506-R, Rapa-R	Yes
	MU440 (rdrp3Δ)
SCV592		1	Epimutant	FK506-R, Rapa-R	Yes
SCV593		2	Epimutant	FK506-R, Rapa-R	Yes
SCV594		3	Epimutant	FK506-R, Rapa-R	Yes
SCV595		4	Epimutant	FK506-R, Rapa-R	Yes
SCV596		5	Epimutant	FK506-R, Rapa-R	Yes
SCV597		6	Epimutant	FK506-R, Rapa-R	Yes
SCV599		7	Epimutant	FK506-R, Rapa-R	Yes
SCV600		8	Epimutant	FK506-R, Rapa-R	Yes
SCV601		9	Epimutant	FK506-R, Rapa-R	Yes
SCV602		10	Epimutant	FK506-R, Rapa-R	Yes
SCV603		11	Epimutant	FK506-R, Rapa-R	Yes
SCV604		12	Epimutant	FK506-R, Rapa-R	Yes
SCV605		13	Epimutant	FK506-R, Rapa-R	Yes
SCV606		14	Epimutant	FK506-R, Rapa-R	Yes
SCV607		15	Epimutant	FK506-R, Rapa-R	Yes
	MU423 (sexMΔ)
SCV817		1	R43G	FK506-R, Rapa-S
SCV818		2	F100S	FK506-R, Rapa-R
SCV819		3	Y27H	FK506-R, Rapa-S
SCV820		4	Y81*	FK506-R, Rapa-R
SCV821		5	Epimutant	FK506-R, Rapa-R	Yes
SCV822		6	Epimutant	FK506-R, Rapa-R	Yes
SCV823		7	L104P	FK506-R, Rapa-S
SCV824		8	1bp deletion, exon 2 (C116)	FK506-R, Rapa-R
SCV825		9	6bp deletion, exon 2 (+99 to +104)	FK506-R, Rapa-S
SCV826		10	32 bp deletion promotor region (-64 to -33)	FK506-R, Rapa-S
SCV827		11	1bp deletion, exon 3 (T379)	FK506-R, Rapa-R
SCV828		12	G76A Acceptor splice site, intron 1	FK506-R, Rapa-R
SCV829		13	Epimutant	FK506-R, Rapa-R	Yes
SCV830		14	Deletion of 10913 bp	FK506-R, Rapa-R
SCV831		15	G12A Donor splice site, intron 1	FK506-R, Rapa-R
	MU424 (sexMΔ)
SCV832		1	Deletion of 10913 bp	FK506-R, Rapa-R
SCV833		2	Epimutant	FK506-R, Rapa-R	Yes
SCV834		3	2 bp deletion, exon 3 (A378-T379)	FK506-R, Rapa-R
SCV835		4	E103*	FK506-R, Rapa-R
SCV836		5	Epimutant	FK506-R, Rapa-R	Yes
SCV837		6	92 bp deletion promotor region (-107 to -16)	FK506-R, Rapa-R
SCV838		7	Epimutant	FK506-R, Rapa-R	Yes
SCV839		8	S40F	FK506-R, Rapa-S
SCV840		9	L91P	FK506-R, Rapa-S
SCV841		10	G253A Donor splice site, intron 2	FK506-R, Rapa-R
SCV842		11	E6*	FK506-R, Rapa-R
SCV843		12	M1L	FK506-R, Rapa-R
SCV844		13	G76A Acceptor splice site, intron 1	FK506-R, Rapa-R
SCV845		14	29 bp deletion promotor region (-60 to -32)	FK506-R, Rapa-R
SCV846		15	Deletion of 10913 bp	FK506-R, Rapa-R
SCV847		16	26 bp deletion, intron 2 and exon 3 (+308 to +333)	FK506-R, Rapa-R

## Sheet: Mcc strains
Strain name	Background	Isolate number	Mutation	Phenotype	sRNA detected
	1006PhL
SCV608		1	Epimutant	FK506-R, Rapa-R	Yes
SCV609		2	M1T	FK506-R, Rapa-R
SCV610		3	Epimutant	FK506-R, Rapa-R	Yes
SCV611		4	Epimutant	FK506-R, Rapa-R	Yes
SCV612		5	Epimutant	FK506-R, Rapa-R	Yes
SCV613		6	Epimutant	FK506-R, Rapa-R	Yes
SCV614		7	Epimutant	FK506-R, Rapa-R	Yes
SCV615		8	Epimutant	FK506-R, Rapa-R	Yes
SCV616		9	Epimutant	FK506-R, Rapa-R	Yes
SCV617		10	Epimutant	FK506-R, Rapa-R	Yes
SCV618		11	Epimutant	FK506-R, Rapa-R	Yes
SCV619		12	Epimutant	FK506-R, Rapa-R	Yes
SCV620		13	Epimutant	FK506-R, Rapa-R	Yes
SCV621		14	Deletion of 10913 bp	FK506-R, Rapa-R
SCV622		15	Epimutant	FK506-R, Rapa-R	Yes
SCV623		16	Epimutant	FK506-R, Rapa-R	Yes
SCV624		17	Epimutant	FK506-R, Rapa-R	Yes
SCV625		18	Epimutant	FK506-R, Rapa-R	Yes
SCV626		19	Epimutant	FK506-R, Rapa-R	Yes
SCV627		20	Epimutant	FK506-R, Rapa-R	Yes
SCV628		21	Epimutant	FK506-R, Rapa-R	Yes
SCV629		22	Epimutant	FK506-R, Rapa-R	Yes
SCV630		23	Epimutant	FK506-R, Rapa-R	Yes
SCV631		24	Epimutant	FK506-R, Rapa-R	Yes
SCV632		25	Epimutant	FK506-R, Rapa-R	Yes
	IP1873.89
SCV671		1	Epimutant	FK506-R, Rapa-R	Yes
SCV672		2	2 bp insertion, exon 3 (GT between T314-C315)	FK506-R, Rapa-R
SCV673		3	Epimutant	FK506-R, Rapa-R	Yes
SCV674		4	Epimutant	FK506-R, Rapa-R	Yes
SCV675		5	Epimutant	FK506-R, Rapa-R	Yes
SCV676		6	Epimutant	FK506-R, Rapa-R	Yes
SCV677		7	Y27C	FK506-R, Rapa-R
SCV678		8	Epimutant	FK506-R, Rapa-R	Yes
SCV679		9	Epimutant	FK506-R, Rapa-R	Yes
SCV680		10	Epimutant	FK506-R, Rapa-R	Yes
SCV681		11	Epimutant	FK506-R, Rapa-R	Yes
SCV682		12	Epimutant	FK506-R, Rapa-R	Yes
SCV683		13	Epimutant	FK506-R, Rapa-R	Yes
SCV684		14	Epimutant	FK506-R, Rapa-R	Yes
SCV685		15	Epimutant	FK506-R, Rapa-R	Yes
SCV686		16	Epimutant	FK506-R, Rapa-R	Yes
SCV687		17	Epimutant	FK506-R, Rapa-R	Yes
SCV688		18	Epimutant	FK506-R, Rapa-R	Yes
SCV689		19	Y27C	FK506-R, Rapa-R	NO sRNAs
SCV690		20	Epimutant	FK506-R, Rapa-R	Yes
SCV691		21	Epimutant	FK506-R, Rapa-R	Yes
SCV692		22	Epimutant	FK506-R, Rapa-R	Yes
SCV693		23	Epimutant	FK506-R, Rapa-R	Yes
SCV694		24	2.8 kb insertion	FK506-R, Rapa-R
SCV695		25	Epimutant	FK506-R, Rapa-R	Yes
	NRRL3615
SCV696		1	Epimutant	FK506-R, Rapa-R	Yes
SCV697		2	Epimutant	FK506-R, Rapa-R	Yes
SCV698		3	Epimutant	FK506-R, Rapa-R	Yes
SCV699		4	Epimutant	FK506-R, Rapa-R	Yes
SCV700		5	59 bp deletion promotor region (-89 to -31)	FK506-R, Rapa-R
SCV701		6	Epimutant	FK506-R, Rapa-R	Yes
SCV702		7	Epimutant	FK506-R, Rapa-R	Yes
SCV703		8	Epimutant	FK506-R, Rapa-R	Yes
SCV704		9	Epimutant	FK506-R, Rapa-R	Yes
SCV705		10	Epimutant	FK506-R, Rapa-R	Yes
SCV706		11	Epimutant	FK506-R, Rapa-R	Yes
SCV707		12	38 bp deletion, promotor region and exon 1 (-35 to +3)	FK506-R, Rapa-R
SCV708		13	Epimutant	FK506-R, Rapa-R	Yes
SCV709		14	Epimutant	FK506-R, Rapa-R	Yes
SCV710		15	Epimutant	FK506-R, Rapa-R	Yes
SCV711		16	Q66*	FK506-R, Rapa-R
SCV712		17	Epimutant	FK506-R, Rapa-R	Yes
SCV713		18	2.8 kb insertion	FK506-R, Rapa-R	NO sRNAs
SCV714		19	Epimutant	FK506-R, Rapa-R	Yes
SCV715		20	Q66STOP	FK506-R, Rapa-R
SCV716		21	2.8 kb insertion	FK506-R, Rapa-R
SCV717		22	Epimutant	FK506-R, Rapa-R	Yes
SCV718		23	Epimutant	FK506-R, Rapa-R	Yes
SCV719		24	Epimutant	FK506-R, Rapa-R	Yes
SCV720		25	Epimutant	FK506-R, Rapa-R	Yes
	CNRMA 03.154
SCV658		1	G249A Donor splice site, intron 2	FK506-R, Rapa-R
SCV659		2	Posible insertion. PCR amplification does not work.	FK506-R, Rapa-R
SCV660		3	W60*	FK506-R, Rapa-R
SCV661		4	Deletion of 10913 bp	FK506-R, Rapa-R
SCV662		5	Deletion of Y83	FK506-R, Rapa-R
SCV663		6	W60*	FK506-R, Rapa-R
SCV664		7	Y88*	FK506-R, Rapa-R
SCV665		8	W60*	FK506-R, Rapa-R
SCV666		9	No mutations found.	FK506-R, Rapa-R
SCV667		10	11 bp deletion, exon 2 (+101 to +111)	FK506-R, Rapa-R
SCV668		11	Posible calcineurin mutant	FK506-R, Rapa-S
SCV669		12	D38Y	FK506-R, Rapa-S
SCV670		13	55bp insertion, intron 2 (between A273-T274)	FK506-R, Rapa-R
SCV1046		14	Q48STOP	FK506-R, Rapa-R
SCV1047		15	1 bp deletion (C112)	FK506-R, Rapa-R
SCV1048		16	12 bp deletion (C124 to T135)	FK506-R, Rapa-R
	NRRL3614
SCV634		1	Epimutant	FK506-R, Rapa-R	Yes
SCV635		2	D38N	FK506-R, Rapa-S
SCV636		3	Epimutant	FK506-R, Rapa-R	Yes
SCV637		4	Epimutant	FK506-R, Rapa-R	Yes
SCV638		5	Epimutant	FK506-R, Rapa-R	Yes
SCV639		6	Epimutant	FK506-R, Rapa-R	Yes
SCV640		7	Epimutant	FK506-R, Rapa-R	Yes
SCV641		8	Epimutant	FK506-R, Rapa-R	Yes
SCV642		9	Epimutant	FK506-R, Rapa-R	Yes
SCV643		10	Epimutant	FK506-R, Rapa-R	Yes
SCV644		11	Epimutant	FK506-R, Rapa-R	Yes
SCV645		12	Epimutant	FK506-R, Rapa-R	Yes
SCV646		13	Epimutant	FK506-R, Rapa-R	Yes
SCV647		14	Epimutant	FK506-R, Rapa-R	Yes
SCV648		15	Epimutant	FK506-R, Rapa-R	Yes
SCV649		16	Epimutant	FK506-R, Rapa-R	Yes
SCV650		17	Epimutant	FK506-R, Rapa-R	Yes
SCV651		18	Epimutant	FK506-R, Rapa-R	Yes
SCV652		19	Epimutant	FK506-R, Rapa-R	Yes
SCV653		20	Epimutant	FK506-R, Rapa-R	Yes
SCV654		21	Epimutant	FK506-R, Rapa-R	Yes
SCV655		22	Epimutant	FK506-R, Rapa-R	Yes
SCV656		23	Epimutant	FK506-R, Rapa-R	Yes
SCV657		24	Epimutant	FK506-R, Rapa-R	Yes
